# Supplementary material for: Antifungal Polyacetylenic Deoxyglycosides Isolated from Endophytic Fungus Xylaria sp. VDL4 Associated with Vaccinium dunalianum
Source: J Fungi (Basel). 2025 Mar 8;11(3):209. doi: 10.3390/jof11030209 (PMC11943359; doi:10.3390/jof11030209)
Supplement: Supplementary file 1 [file jof-11-00209-s001.zip]

Archive with 1 entries (1 files):
- jof-3444661-supplementary.pdf
